# Supplementary material for: Enhancement of Pleasure during Spontaneous Dance
Source: Front Hum Neurosci. 2017 Nov 29;11:572. doi: 10.3389/fnhum.2017.00572 (PMC5712678; doi:10.3389/fnhum.2017.00572)
Supplement: Supplementary file 1 [file Data_Sheet_1.xls]

## Sheet: PCA_FactorLoading
The table presents the principal component coefficients, or loadings, from the Principale Component Analysis (PCA) performed the reduce the set of 71 kinematic/kinetic variables to 3 principal components.
Each column contains coefficients for one principal component, and the columns are in descending order of component variance.
PC = Principal component
CumDist = cumulative distance travelled
BoundRect = bounding rectangle, defined as the smallest rectangular area that contains the projection of the trajectory of the marker on the horizontal plane
Vel = Velocity (first derivative of position)
Acc = Acceleration (second derivative of position)
Jerk = Jerk (third derivative of position)
Kinet = Kinetic energy
HandsDist = distance between the hands
Kinematic/Kinetic variable	PC1	PC2	PC3
CumDist_root	0.0823462	0.0460906	-0.084467
CumDist_hip	0.0843969	0.0505877	-0.090835
CumDist_knees	0.121703	0.058845	-0.161104
CumDist_ankles	0.133721	0.0911451	-0.309252
CumDist_toes	0.136215	0.102669	-0.329363
CumDist_midtorso	0.0805889	0.0528503	-0.0718897
CumDist_neck	0.0848282	0.0729166	-0.0489977
CumDist_head	0.0786821	0.0829094	-0.0719518
CumDist_shoulder	0.0878351	0.0779717	-0.0529391
CumDist_elbow	0.14655	0.273924	-0.0736085
CumDist_wrist	0.208512	0.479402	-0.0469621
CumDist_hand	0.259627	0.563534	0.0201182
BoundRect_root	9.71394e-07	2.58248e-06	-1.68318e-05
BoundRect_hip	1.05911e-06	3.23133e-06	-1.76328e-05
BoundRect_knees	1.81427e-06	3.42193e-06	-1.84672e-05
BoundRect_ankles	2.89488e-06	3.67395e-06	-2.35266e-05
BoundRect_toes	2.42241e-06	3.05822e-06	-2.29617e-05
BoundRect_midtorso	6.71992e-07	2.36705e-06	-1.5877e-05
BoundRect_neck	8.17077e-07	2.11896e-06	-1.63553e-05
BoundRect_head	1.09254e-06	1.96222e-06	-1.80654e-05
BoundRect_shoulder	8.71059e-07	2.50072e-06	-1.69866e-05
BoundRect_elbow	1.79941e-06	7.20851e-06	-2.30768e-05
BoundRect_wrist	2.05408e-06	1.14626e-05	-2.54704e-05
BoundRect_hand	2.07659e-06	1.35113e-05	-2.66276e-05
Vel_root	0.000589898	0.000686007	-0.00128778
Vel_hip	0.000620506	0.000713767	-0.00131184
Vel_knees	0.00100882	0.000488907	-0.001355
Vel_ankles	0.00107354	0.000480713	-0.00223344
Vel_toes	0.0009752	0.000534665	-0.00235519
Vel_midtorso	0.000556831	0.00071295	-0.00126271
Vel_neck	0.000614667	0.000728223	-0.00112667
Vel_head	0.000617188	0.00080033	-0.001297
Vel_shoulder	0.000661204	0.000756202	-0.00100668
Vel_elbow	0.00108396	0.00204401	-0.00123351
Vel_wrist	0.00147838	0.00341166	-0.00122812
Vel_hand	0.00182429	0.00410889	-0.000779051
Acc_root	0.00834992	-0.00419837	0.00228866
Acc_hip	0.00889215	-0.00419236	0.00198154
Acc_knees	0.0150724	-0.00935068	-0.00370371
Acc_ankles	0.0151362	-0.00681779	-0.017067
Acc_toes	0.0149948	-0.00551264	-0.0213541
Acc_midtorso	0.00751361	-0.00339516	0.00268227
Acc_neck	0.0078567	-0.00322935	0.00497848
Acc_head	0.00705822	-0.00221196	0.00323524
Acc_shoulder	0.00866508	-0.00307444	0.00627027
Acc_elbow	0.0141038	0.00383709	0.0103257
Acc_wrist	0.0176156	0.0156287	0.0121175
Acc_hand	0.0232126	0.0212319	0.0207279
Jerk_root	0.16945	-0.154203	0.0980432
Jerk_hip	0.183139	-0.156836	0.0900216
Jerk_knees	0.319846	-0.288749	-0.106689
Jerk_ankles	0.332382	-0.240484	-0.30366
Jerk_toes	0.34893	-0.222293	-0.415761
Jerk_midtorso	0.146605	-0.13736	0.112422
Jerk_neck	0.150084	-0.132555	0.149553
Jerk_head	0.125387	-0.111772	0.115065
Jerk_shoulder	0.167982	-0.131486	0.175797
Jerk_elbow	0.255077	-0.0982257	0.287263
Jerk_wrist	0.275303	0.0463094	0.280249
Jerk_hand	0.383615	0.107312	0.441624
Kinet_Thigh	2.7018e-06	2.54114e-06	-6.772e-06
Kinet_Calf	2.23569e-06	1.62756e-06	-5.52598e-06
Kinet_Foot	1.07598e-06	7.29461e-07	-3.12609e-06
Kinet_Lowtorso	2.47343e-06	3.25279e-06	-7.52563e-06
Kinet_Uptorso	4.09235e-06	5.04738e-06	-1.08518e-05
Kinet_Neck	1.8555e-06	2.31037e-06	-4.74191e-06
Kinet_Shoulder	3.4694e-07	3.98351e-07	-7.91515e-07
Kinet_Uparm	9.61294e-07	1.64871e-06	-1.84376e-06
Kinet_Lowarm	1.1668e-06	2.76942e-06	-1.69862e-06
Kinet_Hand	7.7531e-07	1.93687e-06	-6.21767e-07
HandsDist	5.21884e-05	0.000668008	-0.000719757

## Sheet: Valenece_Arousal_Cardioresp
The table presents the matrix of correlations for the cardiorespiratory and self-reported emotion ratings collected in the four experimental conditions
B = Baseline condition
D = Dance condition
C = Copy condition
S = Listening still condition
rr = rr internal
pLF = low-frequency heart rate variability
pHF = high-frequency heart rate variability
fResp = respiratory frequency
Valence = ratings of valance
Arousal = ratings of arousal
Correlations
		B_rr	B_pLF	B_pHF	B_fResp	B_Valence	B_Arousal	D_rr	D_pLF	D_pHF	D_fResp	D_Valence	D_Arousal	C_rr	C_pLF	C_pHF	C_fResp	C_Valence	C_Arousal	S_rr	S_pLF	S_pHF	S_fResp	S_Valence	S_Arousal
B_rr	Pearson Correlation	1	-.236*	.295**	-0.129682	.261*	-0.136082	.619**	-.492**	.491**	-.255*	-0.0335408	-0.0979155	.703**	-.406**	.496**	-0.0314524	0.111555	0.106696	.759**	-.268*	.352**	-0.027493	0.0684786	-0.0159253
	Sig. (2-tailed)		0.0347582	0.00786128	0.251587	0.019161	0.228743	2.60614e-09	6.34314e-06	6.71913e-06	0.0253644	0.767719	0.387545	1.99687e-12	0.000301416	6.01329e-06	0.788794	0.327689	0.349328	2.88457e-15	0.0202427	0.00197287	0.814875	0.546136	0.888496
	N	80	80	80	80	80	80	76	76	76	77	80	80	75	75	75	75	79	79	75	75	75	75	80	80
B_pLF	Pearson Correlation	-.236*	1	-.973**	-0.0647016	0.0527558	-0.183334	-0.199116	.425**	-.405**	-0.0569366	-.262*	0.030386	-0.178794	.462**	-.438**	-0.0276548	0.0388633	-0.174587	-.264*	.525**	-.473**	-0.00524017	-0.0318801	-0.0547014
	Sig. (2-tailed)	0.0347582		1.98438e-51	0.568543	0.642103	0.103565	0.0846361	0.000127273	0.000281177	0.62283	0.0187635	0.789034	0.124836	3.01231e-05	8.5133e-05	0.813805	0.733821	0.123834	0.0223337	1.36143e-06	1.86245e-05	0.964411	0.778919	0.629859
	N	80	80	80	80	80	80	76	76	76	77	80	80	75	75	75	75	79	79	75	75	75	75	80	80
B_pHF	Pearson Correlation	.295**	-.973**	1	0.0989875	-0.017103	0.182982	0.174517	-.463**	.447**	0.10413	.271*	0.0157584	0.167357	-.478**	.473**	0.0632991	-0.0345849	0.20547	.268*	-.534**	.503**	0.0242701	0.0379951	0.0498143
	Sig. (2-tailed)	0.00786128	1.98438e-51		0.382345	0.880309	0.104242	0.131608	2.53392e-05	5.20684e-05	0.367457	0.0150531	0.889657	0.151242	1.42521e-05	1.83423e-05	0.589528	0.762204	0.0692806	0.0199035	8.13072e-07	4.23063e-06	0.836255	0.737919	0.660797
	N	80	80	80	80	80	80	76	76	76	77	80	80	75	75	75	75	79	79	75	75	75	75	80	80
B_fResp	Pearson Correlation	-0.129682	-0.0647016	0.0989875	1	.231*	-0.0916999	0.0491707	.288*	-.279*	.574**	0.153617	-0.0937983	0.0336205	.234*	-0.210587	.528**	-0.149487	0.0344271	0.0736074	-0.145429	0.03123	.534**	0.0350024	0.083923
	Sig. (2-tailed)	0.251587	0.568543	0.382345		0.0393969	0.418523	0.673163	0.0115158	0.0148404	4.71767e-08	0.173684	0.407908	0.774608	0.0434534	0.0697547	1.12641e-06	0.188545	0.763257	0.530263	0.213158	0.790253	8.20315e-07	0.757901	0.459225
	N	80	80	80	80	80	80	76	76	76	77	80	80	75	75	75	75	79	79	75	75	75	75	80	80
B_Valence	Pearson Correlation	.261*	0.0527558	-0.017103	.231*	1	-0.0452385	0.134965	-0.00021589	-0.000799532	0.0954016	0.17595	0.0615041	0.203304	-0.120879	0.103428	0.135371	0.0763634	0.149866	0.222187	-0.0240661	0.0405148	0.209175	.229*	0.0138755
	Sig. (2-tailed)	0.019161	0.642103	0.880309	0.0393969		0.69029	0.245062	0.998523	0.994531	0.40918	0.118481	0.587843	0.08022	0.301578	0.377216	0.246865	0.503565	0.187414	0.0553774	0.837613	0.730007	0.0716933	0.0408186	0.902773
	N	80	80	80	80	80	80	76	76	76	77	80	80	75	75	75	75	79	79	75	75	75	75	80	80
B_Arousal	Pearson Correlation	-0.136082	-0.183334	0.182982	-0.0916999	-0.0452385	1	-.246*	-0.131807	0.105728	0.075992	0.164101	0.115588	-0.196345	-0.166582	0.112964	0.148245	0.13606	0.109281	-0.155531	0.0107825	-0.0144673	0.0103923	-0.0972067	0.055481
	Sig. (2-tailed)	0.228743	0.103565	0.104242	0.418523	0.69029		0.0319592	0.256383	0.363353	0.511264	0.145795	0.30725	0.0913513	0.153173	0.334565	0.204332	0.231846	0.337707	0.182716	0.926846	0.901955	0.929487	0.391007	0.62498
	N	80	80	80	80	80	80	76	76	76	77	80	80	75	75	75	75	79	79	75	75	75	75	80	80
D_rr	Pearson Correlation	.619**	-0.199116	0.174517	0.0491707	0.134965	-.246*	1	-.308**	.349**	-.394**	-0.0453259	-.427**	.909**	-.247*	.348**	-0.107732	0.0824353	0.00560261	.742**	-.307**	.366**	-0.0132907	0.11983	-.229*
	Sig. (2-tailed)	2.60614e-09	0.0846361	0.131608	0.673163	0.245062	0.0319592		0.00672333	0.00200044	0.000433616	0.697429	0.000121262	1.11267e-28	0.0350132	0.0025705	0.364291	0.481982	0.961951	8.48552e-14	0.00874202	0.00157427	0.91177	0.302513	0.047069
	N	76	76	76	76	76	76	76	76	76	76	76	76	73	73	73	73	75	75	72	72	72	72	76	76
D_pLF	Pearson Correlation	-.492**	.425**	-.463**	.288*	-0.00021589	-0.131807	-.308**	1	-.977**	0.221244	-0.00472313	-0.142835	-.313**	.689**	-.729**	0.11477	-0.196074	-.252*	-.399**	.411**	-.506**	0.121284	-0.0498287	-0.0235069
	Sig. (2-tailed)	6.34314e-06	0.000127273	2.53392e-05	0.0115158	0.998523	0.256383	0.00672333		9.80425e-52	0.0547733	0.9677	0.218362	0.00706239	1.60546e-11	2.52007e-13	0.333608	0.091807	0.0290495	0.00052427	0.00033642	5.6871e-06	0.310169	0.669042	0.840261
	N	76	76	76	76	76	76	76	76	76	76	76	76	73	73	73	73	75	75	72	72	72	72	76	76
D_pHF	Pearson Correlation	.491**	-.405**	.447**	-.279*	-0.000799532	0.105728	.349**	-.977**	1	-.229*	0.0309824	0.119894	.322**	-.653**	.705**	-0.0918339	0.218732	.278*	.415**	-.391**	.500**	-0.0739983	0.0642353	0.0323843
	Sig. (2-tailed)	6.71913e-06	0.000281177	5.20684e-05	0.0148404	0.994531	0.363353	0.00200044	9.80425e-52		0.0462979	0.790481	0.302251	0.00545116	3.7256e-10	3.33776e-12	0.439687	0.0593811	0.0157135	0.000292983	0.000692447	7.83878e-06	0.536737	0.581442	0.781232
	N	76	76	76	76	76	76	76	76	76	76	76	76	73	73	73	73	75	75	72	72	72	72	76	76
D_fResp	Pearson Correlation	-.255*	-0.0569366	0.10413	.574**	0.0954016	0.075992	-.394**	0.221244	-.229*	1	.226*	0.210705	-.375**	0.181538	-0.220856	.704**	0.019547	0.0344407	-.235*	0.0329842	-0.119004	.515**	-0.134934	0.194196
	Sig. (2-tailed)	0.0253644	0.62283	0.367457	4.71767e-08	0.40918	0.511264	0.000433616	0.0547733	0.0462979		0.0481318	0.0658573	0.0010882	0.12427	0.0604242	3.67954e-12	0.866899	0.76772	0.0452199	0.781758	0.315961	3.20204e-06	0.241987	0.0905805
	N	77	77	77	77	77	77	76	76	76	77	77	77	73	73	73	73	76	76	73	73	73	73	77	77
D_Valence	Pearson Correlation	-0.0335408	-.262*	.271*	0.153617	0.17595	0.164101	-0.0453259	-0.00472313	0.0309824	.226*	1	0.181033	-0.0851701	-0.167521	0.165212	.235*	0.200936	0.198608	-0.0221105	-0.195839	0.197821	0.195449	-0.100924	0.0707098
	Sig. (2-tailed)	0.767719	0.0187635	0.0150531	0.173684	0.118481	0.145795	0.697429	0.9677	0.790481	0.0481318		0.108047	0.467515	0.150837	0.15663	0.0420076	0.07579	0.0793189	0.85065	0.0922056	0.0888942	0.0928684	0.373058	0.533104
	N	80	80	80	80	80	80	76	76	76	77	80	80	75	75	75	75	79	79	75	75	75	75	80	80
D_Arousal	Pearson Correlation	-0.0979155	0.030386	0.0157584	-0.0937983	0.0615041	0.115588	-.427**	-0.142835	0.119894	0.210705	0.181033	1	-.441**	-0.0201629	-0.00227988	0.108298	0.153761	.395**	-0.156388	0.0952599	-0.0390076	-0.104817	-.265*	.378**
	Sig. (2-tailed)	0.387545	0.789034	0.889657	0.407908	0.587843	0.30725	0.000121262	0.218362	0.302251	0.0658573	0.108047		7.37271e-05	0.863673	0.984512	0.355041	0.176077	0.000309731	0.180286	0.416235	0.739687	0.370807	0.017683	0.000548258
	N	80	80	80	80	80	80	76	76	76	77	80	80	75	75	75	75	79	79	75	75	75	75	80	80
C_rr	Pearson Correlation	.703**	-0.178794	0.167357	0.0336205	0.203304	-0.196345	.909**	-.313**	.322**	-.375**	-0.0851701	-.441**	1	-.341**	.452**	-0.155538	0.0835358	-0.0389307	.746**	-.276*	.335**	-0.0314085	0.221859	-0.168921
	Sig. (2-tailed)	1.99687e-12	0.124836	0.151242	0.774608	0.08022	0.0913513	1.11267e-28	0.00706239	0.00545116	0.0010882	0.467515	7.37271e-05		0.00278792	4.64101e-05	0.182696	0.476132	0.740182	5.52249e-14	0.0189745	0.00403724	0.79339	0.0557484	0.147403
	N	75	75	75	75	75	75	73	73	73	73	75	75	75	75	75	75	75	75	72	72	72	72	75	75
C_pLF	Pearson Correlation	-.406**	.462**	-.478**	.234*	-0.120879	-0.166582	-.247*	.689**	-.653**	0.181538	-0.167521	-0.0201629	-.341**	1	-.952**	0.107872	-0.0954919	-0.198995	-0.227759	.396**	-.444**	0.0725009	-0.0161164	0.0520028
	Sig. (2-tailed)	0.000301416	3.01231e-05	1.42521e-05	0.0434534	0.301578	0.153173	0.0350132	1.60546e-11	3.7256e-10	0.12427	0.150837	0.863673	0.00278792		3.6161e-39	0.356944	0.415096	0.0869768	0.0543366	0.000565894	9.21999e-05	0.545032	0.890843	0.657699
	N	75	75	75	75	75	75	73	73	73	73	75	75	75	75	75	75	75	75	72	72	72	72	75	75
C_pHF	Pearson Correlation	.496**	-.438**	.473**	-0.210587	0.103428	0.112964	.348**	-.729**	.705**	-0.220856	0.165212	-0.00227988	.452**	-.952**	1	-0.0872273	0.11269	0.154661	.302**	-.394**	.475**	-0.0429345	0.0862468	-0.0893088
	Sig. (2-tailed)	6.01329e-06	8.5133e-05	1.83423e-05	0.0697547	0.377216	0.334565	0.0025705	2.52007e-13	3.33776e-12	0.0604242	0.15663	0.984512	4.64101e-05	3.6161e-39		0.45679	0.335749	0.185207	0.00981626	0.000623131	2.507e-05	0.720268	0.461885	0.446077
	N	75	75	75	75	75	75	73	73	73	73	75	75	75	75	75	75	75	75	72	72	72	72	75	75
C_fResp	Pearson Correlation	-0.0314524	-0.0276548	0.0632991	.528**	0.135371	0.148245	-0.107732	0.11477	-0.0918339	.704**	.235*	0.108298	-0.155538	0.107872	-0.0872273	1	0.193984	0.101405	-0.00971624	0.0833887	-0.11291	.714**	-0.10969	0.188838
	Sig. (2-tailed)	0.788794	0.813805	0.589528	1.12641e-06	0.246865	0.204332	0.364291	0.333608	0.439687	3.67954e-12	0.0420076	0.355041	0.182696	0.356944	0.45679		0.0953912	0.386666	0.935439	0.486174	0.345003	1.97435e-12	0.348851	0.104685
	N	75	75	75	75	75	75	73	73	73	73	75	75	75	75	75	75	75	75	72	72	72	72	75	75
C_Valence	Pearson Correlation	0.111555	0.0388633	-0.0345849	-0.149487	0.0763634	0.13606	0.0824353	-0.196074	0.218732	0.019547	0.200936	0.153761	0.0835358	-0.0954919	0.11269	0.193984	1	0.216351	0.0997826	0.0219088	0.0934336	0.108169	0.121246	0.132922
	Sig. (2-tailed)	0.327689	0.733821	0.762204	0.188545	0.503565	0.231846	0.481982	0.091807	0.0593811	0.866899	0.07579	0.176077	0.476132	0.415096	0.335749	0.0953912		0.0554842	0.397629	0.853009	0.428479	0.358955	0.287141	0.24289
	N	79	79	79	79	79	79	75	75	75	76	79	79	75	75	75	75	79	79	74	74	74	74	79	79
C_Arousal	Pearson Correlation	0.106696	-0.174587	0.20547	0.0344271	0.149866	0.109281	0.00560261	-.252*	.278*	0.0344407	0.198608	.395**	-0.0389307	-0.198995	0.154661	0.101405	0.216351	1	0.142241	-0.11881	0.127632	-0.0113936	-.406**	.321**
	Sig. (2-tailed)	0.349328	0.123834	0.0692806	0.763257	0.187414	0.337707	0.961951	0.0290495	0.0157135	0.76772	0.0793189	0.000309731	0.740182	0.0869768	0.185207	0.386666	0.0554842		0.22669	0.313347	0.278508	0.923246	0.000205515	0.00387326
	N	79	79	79	79	79	79	75	75	75	76	79	79	75	75	75	75	79	79	74	74	74	74	79	79
S_rr	Pearson Correlation	.759**	-.264*	.268*	0.0736074	0.222187	-0.155531	.742**	-.399**	.415**	-.235*	-0.0221105	-0.156388	.746**	-0.227759	.302**	-0.00971624	0.0997826	0.142241	1	-.426**	.498**	-0.0339345	0.118841	0.022163
	Sig. (2-tailed)	2.88457e-15	0.0223337	0.0199035	0.530263	0.0553774	0.182716	8.48552e-14	0.00052427	0.000292983	0.0452199	0.85065	0.180286	5.52249e-14	0.0543366	0.00981626	0.935439	0.397629	0.22669		0.000141178	5.35989e-06	0.77256	0.309864	0.8503
	N	75	75	75	75	75	75	72	72	72	73	75	75	72	72	72	72	74	74	75	75	75	75	75	75
S_pLF	Pearson Correlation	-.268*	.525**	-.534**	-0.145429	-0.0240661	0.0107825	-.307**	.411**	-.391**	0.0329842	-0.195839	0.0952599	-.276*	.396**	-.394**	0.0833887	0.0219088	-0.11881	-.426**	1	-.932**	0.11254	-0.059964	0.0418804
	Sig. (2-tailed)	0.0202427	1.36143e-06	8.13072e-07	0.213158	0.837613	0.926846	0.00874202	0.00033642	0.000692447	0.781758	0.0922056	0.416235	0.0189745	0.000565894	0.000623131	0.486174	0.853009	0.313347	0.000141178		5.58279e-34	0.336395	0.609322	0.721272
	N	75	75	75	75	75	75	72	72	72	73	75	75	72	72	72	72	74	74	75	75	75	75	75	75
S_pHF	Pearson Correlation	.352**	-.473**	.503**	0.03123	0.0405148	-0.0144673	.366**	-.506**	.500**	-0.119004	0.197821	-0.0390076	.335**	-.444**	.475**	-0.11291	0.0934336	0.127632	.498**	-.932**	1	-0.11677	0.117362	-0.0802378
	Sig. (2-tailed)	0.00197287	1.86245e-05	4.23063e-06	0.790253	0.730007	0.901955	0.00157427	5.6871e-06	7.83878e-06	0.315961	0.0888942	0.739687	0.00403724	9.21999e-05	2.507e-05	0.345003	0.428479	0.278508	5.35989e-06	5.58279e-34		0.318429	0.315966	0.493778
	N	75	75	75	75	75	75	72	72	72	73	75	75	72	72	72	72	74	74	75	75	75	75	75	75
S_fResp	Pearson Correlation	-0.027493	-0.00524017	0.0242701	.534**	0.209175	0.0103923	-0.0132907	0.121284	-0.0739983	.515**	0.195449	-0.104817	-0.0314085	0.0725009	-0.0429345	.714**	0.108169	-0.0113936	-0.0339345	0.11254	-0.11677	1	0.00134615	0.0369627
	Sig. (2-tailed)	0.814875	0.964411	0.836255	8.20315e-07	0.0716933	0.929487	0.91177	0.310169	0.536737	3.20204e-06	0.0928684	0.370807	0.79339	0.545032	0.720268	1.97435e-12	0.358955	0.923246	0.77256	0.336395	0.318429		0.990855	0.752885
	N	75	75	75	75	75	75	72	72	72	73	75	75	72	72	72	72	74	74	75	75	75	75	75	75
S_Valence	Pearson Correlation	0.0684786	-0.0318801	0.0379951	0.0350024	.229*	-0.0972067	0.11983	-0.0498287	0.0642353	-0.134934	-0.100924	-.265*	0.221859	-0.0161164	0.0862468	-0.10969	0.121246	-.406**	0.118841	-0.059964	0.117362	0.00134615	1	-0.0842265
	Sig. (2-tailed)	0.546136	0.778919	0.737919	0.757901	0.0408186	0.391007	0.302513	0.669042	0.581442	0.241987	0.373058	0.017683	0.0557484	0.890843	0.461885	0.348851	0.287141	0.000205515	0.309864	0.609322	0.315966	0.990855		0.457597
	N	80	80	80	80	80	80	76	76	76	77	80	80	75	75	75	75	79	79	75	75	75	75	80	80
S_Arousal	Pearson Correlation	-0.0159253	-0.0547014	0.0498143	0.083923	0.0138755	0.055481	-.229*	-0.0235069	0.0323843	0.194196	0.0707098	.378**	-0.168921	0.0520028	-0.0893088	0.188838	0.132922	.321**	0.022163	0.0418804	-0.0802378	0.0369627	-0.0842265	1
	Sig. (2-tailed)	0.888496	0.629859	0.660797	0.459225	0.902773	0.62498	0.047069	0.840261	0.781232	0.0905805	0.533104	0.000548258	0.147403	0.657699	0.446077	0.104685	0.24289	0.00387326	0.8503	0.721272	0.493778	0.752885	0.457597
	N	80	80	80	80	80	80	76	76	76	77	80	80	75	75	75	75	79	79	75	75	75	75	80	80
*. Correlation is significant at the 0.05 level (2-tailed).
**. Correlation is significant at the 0.01 level (2-tailed).

## Sheet: Dance_Emotions_Cardioresp_MoCap
The table presents the matrix of correlations for the cardiorespiratory, self-reported emotion ratings and motion capture data collected in the dance condition
D = Dance condition
rr = rr interval
pLF = low-frequency heart rate variability
pHF = high-frequency heart rate variability
fResp = respiratory frequency
Valence = ratings of valance
Arousal = ratings of arousal
PC = Principal component
Complexity = Index of movement complexity
Fluidity = Index of movement fluidity
Correlations
		D_rr	D_pLF	D_pHF	D_fResp	D_Valence	D_Arousal	PC1	PC2	PC3	Complexity	Fluidity
D_rr	Pearson Correlation	1	-.308**	.349**	-.394**	-0.0453259	-.427**	-.463**	-0.107264	0.0603331	-0.139279	.340**
	Sig. (2-tailed)		0.00672333	0.00200044	0.000433616	0.697429	0.000121262	2.50618e-05	0.356386	0.604649	0.23016	0.00266733
	N	76	76	76	76	76	76	76	76	76	76	76
D_pLF	Pearson Correlation	-.308**	1	-.977**	0.221244	-0.00472313	-0.142835	-0.152343	0.141344	0.00943806	-0.0981827	0.0791275
	Sig. (2-tailed)	0.00672333		9.80425e-52	0.0547733	0.9677	0.218362	0.188923	0.223258	0.935508	0.398785	0.496852
	N	76	76	76	76	76	76	76	76	76	76	76
D_pHF	Pearson Correlation	.349**	-.977**	1	-.229*	0.0309824	0.119894	0.12008	-0.172947	-0.00623927	0.0778741	-0.0829357
	Sig. (2-tailed)	0.00200044	9.80425e-52		0.0462979	0.790481	0.302251	0.301499	0.135172	0.95734	0.503715	0.476302
	N	76	76	76	76	76	76	76	76	76	76	76
D_fResp	Pearson Correlation	-.394**	0.221244	-.229*	1	.226*	0.210705	.303**	0.0202147	0.156463	0.147211	-.259*
	Sig. (2-tailed)	0.000433616	0.0547733	0.0462979		0.0481318	0.0658573	0.00733632	0.861473	0.174183	0.201383	0.0227714
	N	76	76	76	77	77	77	77	77	77	77	77
D_Valence	Pearson Correlation	-0.0453259	-0.00472313	0.0309824	.226*	1	0.181033	0.177935	0.193648	0.128083	.234*	-0.110199
	Sig. (2-tailed)	0.697429	0.9677	0.790481	0.0481318		0.108047	0.114317	0.0852308	0.257529	0.0366911	0.330502
	N	76	76	76	77	80	80	80	80	80	80	80
D_Arousal	Pearson Correlation	-.427**	-0.142835	0.119894	0.210705	0.181033	1	.716**	-0.113958	-0.0738498	-0.0349245	-.693**
	Sig. (2-tailed)	0.000121262	0.218362	0.302251	0.0658573	0.108047		8.17783e-14	0.31417	0.515029	0.758423	1.08656e-12
	N	76	76	76	77	80	80	80	80	80	80	80
PC1	Pearson Correlation	-.463**	-0.152343	0.12008	.303**	0.177935	.716**	1	1.49819e-16	-1.66383e-16	.280*	-.786**
	Sig. (2-tailed)	2.50618e-05	0.188923	0.301499	0.00733632	0.114317	8.17783e-14		1	1	0.0118393	5.92076e-18
	N	76	76	76	77	80	80	80	80	80	80	80
PC2	Pearson Correlation	-0.107264	0.141344	-0.172947	0.0202147	0.193648	-0.113958	1.49819e-16	1	7.74846e-17	.356**	0.205977
	Sig. (2-tailed)	0.356386	0.223258	0.135172	0.861473	0.0852308	0.31417	1		1	0.00117217	0.0667984
	N	76	76	76	77	80	80	80	80	80	80	80
PC3	Pearson Correlation	0.0603331	0.00943806	-0.00623927	0.156463	0.128083	-0.0738498	-1.66383e-16	7.74846e-17	1	-0.0474322	-.254*
	Sig. (2-tailed)	0.604649	0.935508	0.95734	0.174183	0.257529	0.515029	1	1		0.67609	0.0232153
	N	76	76	76	77	80	80	80	80	80	80	80
Complexity	Pearson Correlation	-0.139279	-0.0981827	0.0778741	0.147211	.234*	-0.0349245	.280*	.356**	-0.0474322	1	-0.0543027
	Sig. (2-tailed)	0.23016	0.398785	0.503715	0.201383	0.0366911	0.758423	0.0118393	0.00117217	0.67609		0.63236
	N	76	76	76	77	80	80	80	80	80	80	80
Fluidity	Pearson Correlation	.340**	0.0791275	-0.0829357	-.259*	-0.110199	-.693**	-.786**	0.205977	-.254*	-0.0543027	1
	Sig. (2-tailed)	0.00266733	0.496852	0.476302	0.0227714	0.330502	1.08656e-12	5.92076e-18	0.0667984	0.0232153	0.63236
	N	76	76	76	77	80	80	80	80	80	80	80
**. Correlation is significant at the 0.01 level (2-tailed).
*. Correlation is significant at the 0.05 level (2-tailed).
